# Supplementary material for: Bixin, a New Atheroprotective Carotenoid Candidate, Prevents oxLDL-Induced Cytotoxicity and Mitochondrial Dysfunction in Macrophages: Involvement of the Nrf2 and NF-κB Pathways
Source: Foods. 2024 Jun 25;13(13):2002. doi: 10.3390/foods13132002 (PMC11241531; doi:10.3390/foods13132002)
Supplement: Supplementary file 1 [file foods-13-02002-s001.zip]

Archive with 1 entries (1 files):
- foods-3054183-supplementary.pdf
